# Supplementary material for: Hepatic Growth Factor as a Potential Biomarker for Lung Adenocarcinoma: A Multimodal Study
Source: Curr Issues Mol Biol. 2025 Mar 19;47(3):208. doi: 10.3390/cimb47030208 (PMC11941628; doi:10.3390/cimb47030208)
Supplement: Supplementary file 1 [file cimb-47-00208-s001.zip]

Archive with 15 entries (15 files):
- Supplement Table S1.xlsx
- Supplement Table S2 .xlsx
- Supplement Table S3.xlsx
- Supplement Table S4.xlsx
- Supplementary Figure S1 HGF.tif
- Supplementary Figure S10.tif
- Supplementary Figure S2 IL1RA.tif
- Supplementary Figure S3 IL5.tif
- Supplementary Figure S4 MCP3.tif
- Supplementary Figure S5 MIG.tif
- Supplementary Figure S6 RANTES.tif
- Supplementary Figure S7 SDF1A.tif
- Supplementary Figure S8.tif
- Supplementary Figure S9.tif
- Supplementary Figures Legends.pdf
