# Supplementary material for: Hepatic Growth Factor as a Potential Biomarker for Lung Adenocarcinoma: A Multimodal Study
Source: Curr Issues Mol Biol. 2025 Mar 19;47(3):208. doi: 10.3390/cimb47030208 (PMC11941628; doi:10.3390/cimb47030208)
Supplement: Supplementary file 1 [file cimb-47-00208-s001.zip › Supplement Table S1.xlsx]

## Sheet: Sheet1
Supplement Table S1. List of inflammatory factors
Abbreviation	Full title	Abbreviation	Full title
B_NGF	beta-nerve growth factor	IL_7	interleukin 7
CTACK	cutaneous t-cell-attracting chemokine	IL_8	interleukin 8
EOTAXIN	eotaxin-1	IL_9	interleukin 9
FGF_BASIC	basic fibroblast growth factor	IP_10	interferon gamma-inducible protein 10
G_CSF	granulocyte colony-stimulating factor	M_CSF	macrophage colony-stimulating factor
GROA	growth regulated oncogene alpha	MCP_1	monocyte chemoattractant protein 1
HGF	hepatocyte growth factor	MCP_3	monocyte chemoattractant protein 3
IFN_G	interferon gamma	MIF	macrophage migration inhibitory factor
IL_10	interleukin 10	MIG	monokine induced by gamma interferon
IL_12	interleukin 12 p70	MIP_1A	macrophage inflammatory protein 1 alpha
IL_13	interleukin 13	MIP_1B	macrophage inflammatory protein 1 beta
IL_16	interleukin 16	PDGF_BB	platelet-derived growth factor beta-beta
IL_17	interleukin 17	RANTES	regulated upon activation, normal t cell expressed and secreted
IL_18	interleukin 18	SCF	stem cell factor
IL_1B	interleukin 1 beta	SCGF_B	stem cell growth factor beta
IL_1RA	interleukin 1 receptor antagonist	SDF_1A	stromal cell-derived factor 1 alpha
IL_2	interleukin 2	TNF_A	tumor necrosis factor alpha
IL_2RA	interleukin 2 receptor alpha	TNF_B	tumor necrosis factor beta
IL_4	interleukin 4	TRAIL	TNF-related apoptosis-inducing ligand
IL_5	interleukin 5	VEGF	vascular endothelial growth factor
IL_6	interleukin 6
