# Supplementary material for: Hepatic Growth Factor as a Potential Biomarker for Lung Adenocarcinoma: A Multimodal Study
Source: Curr Issues Mol Biol. 2025 Mar 19;47(3):208. doi: 10.3390/cimb47030208 (PMC11941628; doi:10.3390/cimb47030208)
Supplement: Supplementary file 1 [file cimb-47-00208-s001.zip › Supplement Table S2 .xlsx]

## Sheet: Supplement Table 1
Supplement Table S2. Single nucleotide polymorphisms used as instrumental variables for bidirectional MR Analysis
Exposure	Outcome	SNP	Effect_allele.exposure	Other_allele.exposure	Effect_allele.outcome	Other_allele.outcome	R2	F
HGF	LUAD	rs11060254	A	G	A	G	0.00254123	21.2326
		rs13412535	A	G	A	G	0.00286817	23.9721
		rs1617833	C	G	C	G	0.00262196	21.9088
		rs180840563	A	T	A	T	0.00282611	23.6195
		rs2003620	T	C	T	C	0.00261561	21.8557
		rs3748034	T	G	T	G	0.00513934	43.0526
		rs4245058	T	C	T	C	0.00263043	21.9798
		rs57146176	A	G	A	G	0.00269388	22.5114
		rs5745687	T	C	T	C	0.00660627	55.4228
IL-1RA	LUAD	rs1054402	T	C	T	C	0.00655507	24.2488
		rs11627423	A	C	A	C	0.00619765	22.9184
		rs187166731	T	C	T	C	0.00625154	23.1189
		rs4441609	T	C	T	C	0.00565131	20.8866
		rs56134659	A	G	A	G	0.0059696	22.07
		rs61335305	A	C	A	C	0.00615812	22.7713
		rs6699436	A	G	A	G	0.00571932	21.1394
IL-5	LUAD	rs11680908	A	G	A	G	0.00644255	22.0532
		rs148634917	A	G	A	G	0.00660363	22.6082
		rs28793375	T	C	T	C	0.00641636	21.963
		rs6737109	T	C	T	C	0.00621658	21.2748
		rs72831687	A	G	A	G	0.00682059	23.3561
		rs74811276	A	G	A	G	0.00619891	21.214
		rs9472168	A	G	A	G	0.0111613	38.388
MCP-3	LUAD	rs10892381	T	C	T	C	0.02349	26.3884
		rs117286643	A	G	A	G	0.0197386	22.0893
		rs2838065	A	G	A	G	0.0190013	21.2482
		rs28394764	A	T	A	T	0.0193503	21.6462
		rs3129806	T	C	T	C	0.0185787	20.7667
		rs62492260	T	G	T	G	0.020936	23.4579
MIG	LUAD	rs11177248	A	G	A	G	0.00597975	22.3905
		rs112861654	A	G	A	G	0.0069068	25.8859
		rs117831247	T	C	T	C	0.00692974	25.9725
		rs13143163	C	G	C	G	0.0058951	22.0717
		rs139010077	T	C	T	C	0.00564789	21.1408
		rs1796086	T	C	T	C	0.00785534	29.4691
		rs191555775	A	T	A	T	0.0081495	30.5817
		rs55876513	T	G	T	G	0.011044	41.5649
		rs62562991	A	G	A	G	0.0065511	24.544
		rs6679677	A	C	A	C	0.00661184	24.7731
		rs77086208	T	C	T	C	0.00592632	22.1893
		rs816960	T	C	T	C	0.00633327	23.7227
LUAD	RANTES	rs11813268	T	C	T	C	0.000913127	16.7566
		rs1761011	C	G	C	G	0.00092107	16.9025
		rs2736100	A	C	A	C	0.00544598	100.393
		rs35953480	A	G	A	G	0.000641876	11.7757
		rs36019446	G	A	G	A	0.00171394	31.4773
		rs446975	T	G	T	G	0.0019767	36.3125
		rs4592420	C	T	C	T	0.00220491	40.5141
		rs55731496	C	A	C	A	0.00336423	61.8881
		rs56077333	A	C	A	C	0.00321584	59.1494
		rs73069440	C	T	C	T	0.000769562	14.12
		rs73221729	G	A	G	A	0.00200308	36.7982
		rs76213657	T	C	T	C	0.000568997	10.4379
		rs77468143	G	T	G	T	0.00181106	33.2643
LUAD	SDF-1A	rs11813268	T	C	T	C	0.000913127	16.7566
		rs1761011	C	G	C	G	0.00092107	16.9025
		rs2736100	A	C	A	C	0.00544598	100.393
		rs35953480	A	G	A	G	0.000641876	11.7757
		rs36019446	G	A	G	A	0.00171394	31.4773
		rs446975	T	G	T	G	0.0019767	36.3125
		rs4592420	C	T	C	T	0.00220491	40.5141
		rs55731496	C	A	C	A	0.00336423	61.8881
		rs56077333	A	C	A	C	0.00321584	59.1494
		rs73069440	C	T	C	T	0.000769562	14.12
LUAD: lung adenocarcinoma; HGF: hepatocyte growth factor; IL-1RA: interleukin-1 receptor antagonist; IL-5: interleukin-5; MIG: monokine induced by interferon-gamma; MCP-3: monocyte chemotactic protein-3; RANTES: Regulated on Activation, Normal T cell Expressed and Secreted factor; SDF-1A: Stromal cell-derived factor-1α; SNPs: single nucleotide polymorphisms; F: F-statistic.
