# Supplementary material for: Hepatic Growth Factor as a Potential Biomarker for Lung Adenocarcinoma: A Multimodal Study
Source: Curr Issues Mol Biol. 2025 Mar 19;47(3):208. doi: 10.3390/cimb47030208 (PMC11941628; doi:10.3390/cimb47030208)
Supplement: Supplementary file 1 [file cimb-47-00208-s001.zip › Supplement Table S3.xlsx]

## Sheet: Supplement Table 1
Supplement Table S3. Sensitivity analysis: heterogeneity test and pleiotropy test
Exposure	Outcome	Q	Q-df	P	Egger-intercept	SE	P	PMR-PRESSO global test
MIG	LUAD	9.74264	11	0.553675	-0.01506	0.027768	0.599552	0.64
IL-5	LUAD	3.60994	6	0.72929	-0.00573	0.0347	0.875391	0.76
HGF	LUAD	12.3501	8	0.136253	-0.0158	0.037386	0.685267	0.19
MCP-3	LUAD	2.611881	5	0.759559	0.024952	0.039443	0.561356	0.8
IL-1RA	LUAD	7.09497	6	0.312153	-0.09502	0.041903	0.072653	0.37
LUAD	RANTES	14.6878	12	0.258954	0.00297645	0.038469	0.939716	0.3
LUAD	SDF-1A	13.8662	12	0.309334	0.037826	0.022141	0.115589	0.36
LUAD: lung adenocarcinoma; HGF: hepatocyte growth factor; IL-1RA: interleukin-1 receptor antagonist; IL-5: interleukin-5; MIG: monokine induced by interferon-gamma; MCP-3: monocyte chemotactic protein-3; RANTES: Regulated on Activation, Normal T cell Expressed and Secreted factor; SDF-1A: Stromal cell-derived factor-1α; LUAD: lung adenocarcinoma; Q: Cochran's Q; P: P value. The adjusted P values …
