# Supplementary material for: Hepatic Growth Factor as a Potential Biomarker for Lung Adenocarcinoma: A Multimodal Study
Source: Curr Issues Mol Biol. 2025 Mar 19;47(3):208. doi: 10.3390/cimb47030208 (PMC11941628; doi:10.3390/cimb47030208)
Supplement: Supplementary file 1 [file cimb-47-00208-s001.zip › Supplement Table S4.xlsx]

## Sheet: Supplement Table 2
Supplement Table S4. Bidirectional MR analysis between inflammatory factors and lung adenocarcinoma
Exposure	Outcome	NSNP	Method	P	OR(95% CI)
MIG	LUAD	12	MR.Egger	0.073095	1.24 (1.00-1.53)
			Weighted.median	0.0220582	1.20 (1.03-1.40)
			Inverse.variance.weighted.	0.00389002	1.18 (1.05-1.32)
			Weighted.mode	0.0418699	1.23 (1.03-1.46)
			Simple.mode	0.0525313	1.27 (1.02-1.58)
IL-5	LUAD	7	MR.Egger	0.243744	1.27 (0.89-1.81)
			Weighted.median	0.00817535	1.33 (1.08-1.65)
			Inverse.variance.weighted.	0.00772962	1.24 (1.06-1.44)
			Weighted.mode	0.0797893	1.36 (1.02-1.82)
			Simple.mode	0.0934542	1.35 (1.00-1.83)
HGF	LUAD	9	MR.Egger	0.264805	1.39 (0.82-2.35)
			Weighted.median	0.0374468	1.33 (1.02-1.74)
			Inverse.variance.weighted.	0.0196745	1.25 (1.04-1.52)
			Weighted.mode	0.0765572	1.34 (1.01-1.78)
			Simple.mode	0.14525	1.43 (0.93-2.20)
MCP-3	LUAD	6	MR.Egger	0.833852	1.03 (0.79-1.35)
			Weighted.median	0.0987021	1.12 (0.98-1.29)
			Inverse.variance.weighted.	0.042112	1.12 (1.00-1.24)
			Weighted.mode	0.267343	1.13 (0.93-1.35)
			Simple.mode	0.289243	1.12 (0.93-1.36)
IL-1RA	LUAD	7	MR.Egger	0.038135	2.34 (1.29-4.23)
			Weighted.median	0.171586	1.20 (0.92-1.57)
			Inverse.variance.weighted.	0.0421282	1.22 (1.01-1.47)
			Weighted.mode	0.219862	1.28 (0.90-1.83)
			Simple.mode	0.242722	1.31 (0.87-1.96)
LUAD	RANTES	13	MR.Egger	0.632799	1.09 (0.77-1.54)
			Weighted.median	0.0371436	1.13 (1.01-1.27)
			Inverse.variance.weighted.	0.0288164	1.10 (1.01-1.21)
			Weighted.mode	0.111682	1.14 (0.98-1.32)
			Simple.mode	0.323727	1.09 (0.92-1.30)
LUAD	SDF-1A	13	MR.Egger	0.387192	0.91 (0.75-1.11)
			Weighted.median	0.0196474	1.09 (1.01-1.17)
			Inverse.variance.weighted.	0.0106334	1.08 (1.02-1.14)
			Weighted.mode	0.0501789	1.11 (1.01-1.21)
			Simple.mode	0.0731637	1.14 (1.00-1.29)
LUAD: lung adenocarcinoma; HGF: hepatocyte growth factor; IL-1RA: interleukin-1 receptor antagonist; IL-5: interleukin-5; MIG: monokine induced by interferon-gamma; MCP-3: monocyte chemotactic protein-3; RANTES: Regulated on Activation, Normal T cell Expressed and Secreted factor; SDF-1A: Stromal cell-derived factor-1α; NSNP: number of single-nucleotide polymorphism; P: P value; OR: odds ratio; C…
